# Supplementary material for: Investigating the Classification of Living Kidney Donation Experiences on Reddit and Understanding the Sensitivity of ChatGPT to Prompt Engineering: Content Analysis
Source: JMIR AI. 2025 Feb 7;4:e57319. doi: 10.2196/57319 (PMC11845884; doi:10.2196/57319)
Supplement: Multimedia Appendix 1 [file ai_v4i1e57319_app1.xlsx]

## Sheet: Sheet1
Method	Count of examples, class type	Temperature setting	Past definition version	Portion of classes predicted 'present', %	Portion of classes predicted 'past', %	Portion of classes predicted 'other', %	Accuracy, %	F1-score	Precision	Recall
DUCCa	3	0	Short	0.423	0.163	0.413	0.75	0.735	0.789	0.75
DUCC	3	0	Long	0.41	0.207	0.383	0.71	0.699	0.719	0.71
DUCC	3	0.15	Short	0.44	0.153	0.407	0.723	0.702	0.752	0.723
DUCC	3	0.15	Long	0.48	0.157	0.363	0.703	0.688	0.743	0.703
DUCC	3	0.3	Short	0.437	0.173	0.39	0.7	0.687	0.728	0.7
DUCC	3	0.3	Long	0.46	0.173	0.367	0.747	0.734	0.78	0.747
DUCCb	1, present	0	Short	0.463	0.21	0.323	0.787	0.782	0.815	0.787
DUCC	1, present	0	Long	0.467	0.203	0.33	0.76	0.754	0.79	0.76
DUCC	1, present	0.15	Short	0.463	0.197	0.34	0.76	0.755	0.797	0.76
DUCC	1, present	0.15	Long	0.46	0.217	0.323	0.753	0.749	0.779	0.753
DUCC	1, present	0.3	Short	0.48	0.18	0.34	0.737	0.725	0.771	0.737
DUCC	1, present	0.3	Long	0.453	0.24	0.307	0.74	0.738	0.762	0.74
DUCC	1, past	0	Short	0.417	0.117	0.467	0.607	0.572	0.63	0.607
DUCC	1, past	0	Long	0.41	0.12	0.47	0.623	0.592	0.658	0.623
DUCC	1, past	0.15	Short	0.383	0.13	0.487	0.623	0.59	0.642	0.623
DUCC	1, past	0.15	Long	0.383	0.14	0.477	0.587	0.555	0.589	0.587
DUCC	1, past	0.3	Short	0.423	0.1	0.477	0.61	0.57	0.648	0.61
DUCC	1, past	0.3	Long	0.38	0.153	0.467	0.633	0.612	0.657	0.633
DUCC	1, other	0	Short	0.477	0.113	0.41	0.703	0.673	0.766	0.703
DUCC	1, other	0	Long	0.417	0.21	0.373	0.76	0.753	0.778	0.76
DUCC	1, other	0.15	Short	0.467	0.11	0.423	0.703	0.671	0.765	0.703
DUCC	1, other	0.15	Long	0.44	0.197	0.363	0.77	0.76	0.791	0.77
DUCC	1, other	0.3	Short	0.44	0.143	0.417	0.727	0.701	0.758	0.727
DUCC	1, other	0.3	Long	0.43	0.193	0.377	0.76	0.749	0.781	0.76
Evidence	3	0	Short	0.39	0.31	0.3	0.72	0.722	0.728	0.72
Evidence	3	0	Long	0.417	0.303	0.28	0.683	0.686	0.698	0.683
Evidence	3	0.15	Short	0.36	0.33	0.31	0.747	0.748	0.75	0.747
Evidence	3	0.15	Long	0.377	0.333	0.29	0.683	0.687	0.694	0.683
Evidence	3	0.3	Short	0.357	0.353	0.29	0.677	0.68	0.686	0.677
Evidence	3	0.3	Long	0.39	0.31	0.3	0.73	0.732	0.738	0.73
Evidence	1, present	0	Short	0.537	0.14	0.323	0.71	0.695	0.78	0.71
Evidence	1, present	0	Long	0.593	0.15	0.257	0.663	0.649	0.736	0.663
Evidence	1, present	0.15	Short	0.55	0.13	0.32	0.707	0.688	0.782	0.707
Evidence	1, present	0.15	Long	0.56	0.163	0.277	0.693	0.685	0.763	0.693
Evidence	1, present	0.3	Short	0.563	0.133	0.303	0.683	0.665	0.752	0.683
Evidence	1, present	0.3	Long	0.577	0.163	0.26	0.693	0.686	0.772	0.693
Evidence	1, past	0	Short	0.133	0.477	0.39	0.633	0.604	0.652	0.633
Evidence	1, past	0	Long	0.157	0.48	0.363	0.64	0.619	0.659	0.64
Evidence	1, past	0.15	Short	0.14	0.49	0.37	0.653	0.629	0.684	0.653
Evidence	1, past	0.15	Long	0.147	0.52	0.333	0.64	0.613	0.658	0.64
Evidence	1, past	0.3	Short	0.15	0.463	0.387	0.63	0.605	0.64	0.63
Evidence	1, past	0.3	Long	0.13	0.477	0.393	0.663	0.637	0.702	0.663
Evidence	1, other	0	Short	0.427	0.163	0.41	0.687	0.672	0.718	0.687
Evidence	1, other	0	Long	0.38	0.253	0.367	0.7	0.698	0.708	0.7
Evidence	1, other	0.15	Short	0.4	0.173	0.427	0.68	0.668	0.711	0.68
Evidence	1, other	0.15	Long	0.39	0.257	0.353	0.69	0.689	0.699	0.69
Evidence	1, other	0.3	Short	0.403	0.173	0.423	0.68	0.668	0.711	0.68
Evidence	1, other	0.3	Long	0.39	0.256	0.353	0.733	0.732	0.742	0.733
